# Supplementary material for: The Dawn of Open Access to Phylogenetic Data
Source: PLoS One. 2014 Oct 24;9(10):e110268. doi: 10.1371/journal.pone.0110268 (PMC4208793; doi:10.1371/journal.pone.0110268)
Supplement: File S2 — Supporting Information file (formatted as a csv table) summarizing the bibliographic data gathered for the 217 studies. Following [30], this data table has been anonymized to protect the identity of corresponding authors. A key is available upon request from the corresponding author (BRM) to allow details of our analyses to be independently verified. (CSV) [file pone.0110268.s002.csv]

	id	year	month	journal	no.policy	poor.policy	strong.policy	jdap	if.	nsf	nih	exclude.archival	archived.tree	archived.alignment	exclude.request	first	second	third	fourth	sent.tree.file	sent.dated.tree.file	sent.alignment	undergrad	grad	prof	age
1	1	2013	8	Evo	0	0	0	1	4.864	0	0	0	1	1	1	0	0	0	0	0	0	0	0	0	0	6
2	2	2013	7	P1	0	1	0	0	3.73	0	0	0	0	0	0	0	0	0	0	0	0	0	0	1	0	7
3	4	2013	7	ProcB	0	0	1	0	5.683	1	0	0	1	0	1	0	0	0	0	0	0	0	0	0	0	7
4	5	2013	7	BMC-EB	1	0	0	0	3.285	0	0	0	1	0	1	0	0	0	0	0	0	0	0	0	0	7
5	6	2013	8	Biogeo	0	1	0	0	4.863	0	0	1	0	0	1	0	0	0	0	0	0	0	0	0	0	6
6	7	2013	3	Zoo J Lin Soc	1	0	0	0	2.583	0	0	1	0	0	1	0	0	0	0	0	0	0	0	0	0	11
7	8	2013	6	Biogeo	0	1	0	0	4.863	0	0	0	0	0	0	0	1	0	0	0	1	1	1	0	0	8
8	9	2013	5	MolPE	1	0	0	0	4.066	0	0	1	0	0	1	0	0	0	0	0	0	0	0	0	0	9
9	10	2013	6	Evo	0	0	0	1	4.864	1	0	0	0	1	1	0	0	0	0	0	0	0	0	0	0	8
10	11	2013	4	ProcB	0	0	1	0	5.683	0	0	0	0	0	0	1	0	0	0	0	0	1	0	1	0	10
11	12	2013	3	Eco and Evo	0	0	1	0	1.184	0	0	0	1	0	1	0	0	0	0	0	0	0	0	0	0	11
12	13	2013	3	J Evo Bio	0	0	0	1	3.479	1	0	0	1	1	1	0	0	0	0	0	0	0	0	0	0	11
13	14	2013	3	Biogeo	0	1	0	0	4.863	1	0	0	0	0	0	0	1	0	0	0	1	1	0	0	1	11
14	15	2013	3	Eco and Evo	0	0	1	0	1.184	0	0	0	0	0	0	0	1	0	0	0	1	1	0	1	0	11
15	16	2013	6	Fitosociologia	0	0	0	0	0	0	0	1	0	0	1	0	1	0	0	0	1	1	0	0	1	8
16	17	2013	5	Evo	0	0	0	1	4.864	0	0	0	1	1	1	0	0	0	0	0	0	0	0	0	0	9
17	18	2013	3	Evo	0	0	0	1	4.864	1	0	0	0	0	0	0	1	0	0	0	0	0	1	0	0	11
18	19	2013	2	P1	0	1	0	0	3.73	0	0	0	0	0	0	0	0	0	0	0	0	0	1	0	0	12
19	20	2013	2	P1	0	1	0	0	3.73	0	0	0	1	0	1	0	0	0	0	0	0	0	0	0	0	12
20	21	2013	1	Bio J Lin Soc	0	1	0	0	2.413	0	0	0	0	0	0	1	0	0	0	0	1	1	0	0	1	13
21	22	2013	1	Evo	0	0	0	1	4.864	1	0	0	1	1	1	0	0	0	0	0	0	0	0	0	0	13
22	23	2012	11	AmNat	0	0	0	1	4.552	1	0	0	0	0	0	1	0	0	0	0	1	0	0	1	0	15
23	24	2012	11	MolPE	1	0	0	0	4.066	0	0	0	0	0	0	0	0	0	0	0	0	1	1	0	0	15
24	25	2012	11	J Hered	0	0	1	0	1.995	0	0	0	0	0	0	1	0	0	0	0	0	1	1	0	0	15
25	26	2012	10	MolPE	1	0	0	0	4.066	0	0	0	0	0	0	1	0	0	0	0	1	1	0	0	1	16
26	27	2012	10	ProcB	0	0	1	0	5.683	1	0	0	0	0	0	0	1	0	0	0	1	0	0	1	0	16
27	28	2012	9	MolPE	1	0	0	0	4.066	0	0	0	0	0	0	0	0	0	0	0	0	0	0	1	0	17
28	29	2012	8	AmNat	0	0	0	1	4.552	0	0	0	1	1	1	0	0	0	0	0	0	0	0	0	0	18
29	30	2012	12	Aus Sys Bot	0	1	0	0	1.469	0	0	0	0	0	0	0	0	0	0	0	0	0	1	0	0	14
30	31	2007	3	Nature	0	1	0	0	38.597	0	0	0	0	0	0	0	1	0	0	0	1	0	0	1	0	83
31	32	2007	1	PNAS	0	1	0	0	9.737	0	0	0	0	0	0	0	0	0	0	0	0	0	0	0	1	85
32	33	2003	8	Sci	0	0	1	0	31.027	0	0	0	0	0	0	0	0	1	0	0	1	1	0	0	1	126
33	34	2005	2	AmNat	0	0	1	0	4.552	0	0	0	0	0	0	1	0	0	0	0	1	1	0	0	1	108
34	35	2007	2	Evo Bioinf Onl	0	1	0	0	1.326	0	0	0	0	0	1	0	0	0	0	0	0	0	0	0	0	84
35	36	2008	10	ProcB	0	0	1	0	5.683	0	0	0	0	0	1	0	0	0	0	0	0	0	0	0	0	64
36	37	2008	3	PBio	0	1	0	0	12.69	0	0	0	0	0	0	0	0	0	0	0	0	0	0	1	0	71
37	38	2006	3	ProcB	0	0	1	0	5.683	0	0	0	0	0	0	0	0	0	0	0	0	0	0	1	0	95
38	39	2005	1	MolPE	1	0	0	0	4.066	0	0	0	0	0	0	0	1	0	0	1	1	1	1	0	0	109
39	40	2004	10	Evo	0	0	1	0	4.864	0	0	0	0	0	0	0	1	0	0	1	1	1	0	0	1	112
40	41	2006	5	MolPE	1	0	0	0	4.066	0	0	0	0	0	0	0	0	0	0	0	0	0	0	1	0	93
41	42	2002	10	Mol Bio Evo	0	1	0	0	10.353	0	0	0	0	0	0	1	0	0	0	0	1	0	0	0	1	136
42	43	2006	7	PNAS	0	1	0	0	9.737	0	0	0	0	0	0	0	0	0	0	0	0	0	1	0	0	91
43	44	2009	3	PBio	0	1	0	0	12.69	0	0	0	0	0	0	1	0	0	0	0	1	0	0	1	0	59
44	45	2009	2	PNAS	0	1	0	0	9.737	0	0	0	0	0	0	0	1	0	0	0	1	1	1	0	0	60
45	46	2005	9	Evo	0	0	1	0	4.864	0	0	0	0	0	0	0	0	0	0	0	0	0	0	1	0	101
46	47	2009	10	SysBio	0	0	1	0	12.169	0	0	0	0	0	1	0	0	0	0	0	0	0	0	0	0	52
47	48	2009	9	Mol Bio Evo	0	1	0	0	10.353	0	0	0	0	0	0	0	0	1	0	0	0	0	1	0	0	53
48	49	2004	3	ProcB	0	0	1	0	5.683	0	0	0	0	0	0	0	0	0	0	0	0	0	1	0	0	119
49	50	2007	9	Evo	0	0	1	0	4.864	0	0	0	0	0	0	0	0	0	0	0	0	0	0	1	0	77
50	51	2003	7	Evo	0	0	1	0	4.864	0	0	0	0	0	0	1	0	0	0	0	1	1	0	1	0	127
51	52	2006	4	MolPE	1	0	0	0	4.066	0	0	0	0	0	0	0	1	0	0	1	0	1	1	0	0	94
52	53	2003	10	Evo	0	0	1	0	4.864	0	0	0	0	0	0	0	0	0	1	0	0	0	1	0	0	124
53	54	2008	1	SysBio	0	0	1	0	12.169	0	0	0	0	0	0	0	0	0	0	0	0	0	0	1	0	73
54	55	2008	7	Evo	0	0	1	0	4.864	0	0	0	0	0	0	1	0	0	0	0	1	1	0	0	1	67
55	56	2013	4	Ital J Zoo	1	0	0	0	0.89	0	0	0	0	0	0	1	0	0	0	0	1	1	0	0	1	10
56	57	2005	5	Evo	0	0	1	0	4.864	0	0	0	0	0	0	0	1	0	0	0	1	1	1	0	0	105
57	58	2001	3	Mol Eco	0	0	1	0	6.275	0	0	0	0	0	0	0	0	0	0	0	0	0	1	0	0	155
58	59	2011	4	PNAS	0	1	0	0	9.737	0	0	0	0	0	0	1	0	0	0	0	1	1	0	0	1	34
59	60	2013	10	Evo	0	0	0	1	4.864	0	0	0	1	1	1	0	0	0	0	0	0	0	0	0	0	4
60	61	2008	4	SysBio	0	0	1	0	12.169	0	0	0	0	0	0	1	0	0	0	0	1	1	1	0	0	70
61	62	2005	10	Trends Mic	1	0	0	0	8.434	0	0	0	0	0	0	0	0	0	0	0	0	0	0	1	0	100
62	63	2007	9	J Evo Bio	0	0	1	0	3.479	0	0	0	0	0	0	1	0	0	0	0	1	1	0	0	1	77
63	64	2009	1	Copeia	0	1	0	0	0.644	0	0	0	0	0	0	0	0	1	0	1	0	1	1	0	0	61
64	65	2010	5	ProcB	0	0	1	0	5.683	1	0	0	0	0	0	0	1	0	0	0	1	1	1	0	0	45
65	66	2005	5	Evo	0	0	1	0	4.864	0	0	0	0	0	0	0	1	0	0	1	0	0	0	0	1	105
66	67	2010	11	Biogeo	0	1	0	0	4.863	0	0	0	0	0	0	1	0	0	0	0	0	0	1	0	0	39
67	68	2007	11	MolPE	1	0	0	0	4.066	0	0	0	0	0	0	0	0	0	0	0	0	0	0	1	0	75
68	69	2011	9	PNAS	0	1	0	0	9.737	0	0	0	0	0	0	1	0	0	0	0	1	0	0	1	0	29
69	70	2010	7	ProcB	0	0	1	0	5.683	1	0	0	0	0	0	0	0	0	0	0	0	0	0	0	1	43
70	71	2010	11	Eco Let	1	0	0	0	17.949	1	0	0	0	0	0	0	0	0	0	0	0	0	0	1	0	39
71	72	2011	4	Sci	0	0	1	0	31.027	0	0	0	0	0	0	1	0	0	0	0	1	0	1	0	0	34
72	73	2009	4	Mol Eco	0	0	1	0	6.275	0	0	0	0	0	0	0	0	0	0	0	0	0	0	1	0	58
73	74	2004	11	MolPE	1	0	0	0	4.066	0	0	0	0	0	0	0	0	0	0	0	0	0	0	1	0	111
74	75	2009	5	MolPE	1	0	0	0	4.066	0	0	0	0	0	0	0	0	0	0	0	0	0	0	0	1	57
75	76	2011	5	Eco Let	1	0	0	0	17.949	1	0	0	0	0	0	1	0	0	0	0	1	0	0	1	0	33
76	77	2009	7	J Theoret Bio	1	0	0	0	2.351	0	0	0	0	0	0	1	0	0	0	0	1	1	0	0	1	55
77	78	2006	7	Evo	0	0	1	0	4.864	0	0	0	0	0	0	1	0	0	0	1	0	1	0	0	1	91
78	79	2009	10	Biogeo	0	1	0	0	4.863	0	0	0	0	0	0	0	0	0	0	0	0	0	0	1	0	52
79	80	2004	1	Int J Plant Sci	1	0	0	0	1.54	0	0	0	1	1	1	0	0	0	0	0	0	0	0	0	0	121
80	81	2011	11	Sci	0	0	1	0	31.027	1	0	0	1	1	1	0	0	0	0	0	0	0	0	0	0	27
81	82	2007	1	ProcB	0	0	1	0	5.683	0	0	0	0	0	0	1	0	0	0	0	0	1	1	0	0	85
82	83	2008	6	BMC-EB	1	0	0	0	3.285	0	0	0	0	0	0	1	0	0	0	0	1	1	0	0	1	68
83	84	2010	4	Evo	0	0	1	0	4.864	0	0	0	0	0	0	0	0	0	0	0	0	0	0	0	1	46
84	85	2010	2	J Evo Bio	0	0	1	0	3.479	0	0	0	0	0	0	0	0	0	0	0	0	0	1	0	0	48
85	86	2008	2	Bio J Lin Soc	0	1	0	0	2.413	0	0	0	0	0	1	0	0	0	0	0	0	0	0	0	0	72
86	87	2011	2	SysBio	0	0	0	1	12.169	0	0	0	1	1	1	0	0	0	0	0	0	0	0	0	0	36
87	88	2009	10	Evo	0	0	1	0	4.864	0	0	0	1	1	1	0	0	0	0	0	0	0	0	0	0	52
88	89	2009	10	BMC-EB	1	0	0	0	3.285	0	0	0	0	0	0	1	0	0	0	0	1	0	0	1	0	52
89	90	2005	4	SysBio	0	0	1	0	12.169	0	0	0	0	0	0	0	1	0	0	0	1	1	1	0	0	106
90	91	2011	6	BMC-B	0	1	0	0	6.531	0	0	0	0	0	0	1	0	0	0	0	1	1	0	0	1	32
91	92	2004	6	MolPE	1	0	0	0	4.066	0	0	0	0	0	0	1	0	0	0	0	0	1	1	0	0	116
92	93	2008	3	MolPE	1	0	0	0	4.066	0	1	0	0	0	0	0	0	0	0	0	0	0	1	0	0	71
93	94	2008	10	Biogeo	0	1	0	0	4.863	0	0	0	0	0	0	0	0	0	0	0	0	0	1	0	0	64
94	95	2011	3	SysBio	0	0	0	1	12.169	1	0	0	0	0	0	0	1	0	0	0	1	0	0	0	1	35
95	96	2011	1	SysBio	0	0	0	1	12.169	0	0	0	1	1	1	0	0	0	0	0	0	0	0	0	0	37
96	97	2011	12	J Evo Bio	0	0	0	1	3.479	0	0	0	1	0	1	0	0	0	0	0	0	0	0	0	0	26
97	98	2009	9	Evo	0	0	1	0	4.864	0	0	0	0	0	0	1	0	0	0	1	1	1	1	0	0	53
98	99	2008	2	Mol Eco	0	0	1	0	6.275	0	0	0	0	0	0	0	0	0	0	0	0	0	1	0	0	72
99	100	2008	5	MolPE	1	0	0	0	4.066	0	0	0	0	0	0	1	0	0	0	1	0	1	0	0	1	69
100	101	2005	7	J Evo Bio	0	0	1	0	3.479	0	0	0	0	0	0	1	0	0	0	0	1	1	0	1	0	103
101	102	2006	5	Bio J Lin Soc	0	1	0	0	2.413	0	0	0	0	0	0	1	0	0	0	0	0	1	0	0	1	93
102	103	2004	2	ProcB	0	0	1	0	5.683	0	0	0	0	0	0	0	1	0	0	0	0	1	0	0	1	120
103	104	2012	3	Evo	0	0	0	1	4.864	0	0	0	0	0	0	0	0	0	0	0	0	0	0	1	0	23
104	105	2010	1	ISME J	0	0	1	0	8.951	0	0	0	0	0	0	0	0	0	0	0	0	0	1	0	0	49
105	106	2008	6	Bio J Lin Soc	0	1	0	0	2.413	0	0	0	0	0	0	1	0	0	0	0	1	1	1	0	0	68
106	107	2011	5	Mol Eco	0	0	0	1	6.275	0	0	0	1	1	1	0	0	0	0	0	0	0	0	0	0	33
107	108	2009	9	Evo	0	0	1	0	4.864	0	0	0	0	0	0	1	0	0	0	1	0	1	0	0	1	53
108	109	2010	10	MolPE	1	0	0	0	4.066	1	0	0	0	0	0	0	1	0	0	0	0	0	0	1	0	40
109	110	2012	2	BMC-B	0	1	0	0	6.531	0	0	0	1	0	1	0	0	0	0	0	0	0	0	0	0	24
110	111	2011	2	MolPE	1	0	0	0	4.066	0	0	0	1	0	1	0	0	0	0	0	0	0	0	0	0	36
111	112	2008	10	MolPE	1	0	0	0	4.066	0	0	0	0	0	0	1	0	0	0	0	1	0	0	1	0	64
112	113	2011	3	Met. Eco Evo	0	0	1	0	5.924	0	0	0	0	1	1	0	0	0	0	0	0	0	0	0	0	35
113	114	2013	6	MolPE	1	0	0	0	4.066	1	0	0	0	1	1	0	0	0	0	0	0	0	0	0	0	8
114	115	2010	1	MolPE	1	0	0	0	4.066	0	0	0	0	0	0	0	0	0	0	0	0	0	1	0	0	49
115	116	2012	2	PNAS	0	1	0	0	9.737	1	0	0	0	0	0	0	0	0	0	0	0	0	0	1	0	24
116	117	2008	12	SysBio	0	0	1	0	12.169	0	0	0	0	0	0	0	0	0	0	0	0	0	0	0	1	62
117	118	2011	5	SysBio	0	0	0	1	12.169	0	0	0	1	1	1	0	0	0	0	0	0	0	0	0	0	33
118	119	2011	7	Evo	0	0	0	1	4.864	1	0	0	0	0	0	0	1	0	0	0	1	1	1	0	0	31
119	120	2011	8	PNAS	0	1	0	0	9.737	0	0	0	0	0	0	0	0	0	0	0	0	0	1	0	0	30
120	121	2013	4	Evo	0	0	0	1	4.864	1	0	0	1	1	1	0	0	0	0	0	0	0	0	0	0	10
121	122	2011	4	J Evo Bio	0	0	0	1	3.479	0	0	0	0	0	0	1	0	0	0	0	0	0	0	1	0	34
122	123	2011	3	MolPE	1	0	0	0	4.066	0	0	0	0	0	0	0	0	1	0	0	0	1	1	0	0	35
123	124	2011	9	Sci	0	0	1	0	31.027	1	0	0	0	0	0	0	1	0	0	0	1	1	0	0	1	29
124	125	2011	11	P1	0	1	0	0	3.73	0	0	0	0	0	0	1	0	0	0	0	1	1	0	0	1	27
125	126	2008	12	BMC-B	0	1	0	0	6.531	0	0	0	0	0	0	1	0	0	0	0	1	1	0	0	1	62
126	127	2010	2	Biogeo	0	1	0	0	4.863	0	0	0	0	0	0	1	0	0	0	0	1	1	1	0	0	48
127	128	2011	2	MolPE	1	0	0	0	4.066	0	0	0	0	0	0	0	0	0	0	0	0	0	0	0	1	36
128	129	2012	4	PNAS	0	1	0	0	9.737	0	0	0	0	0	0	0	0	1	0	0	1	1	1	0	0	22
129	130	2012	6	Eco Let	1	0	0	0	17.949	1	0	0	0	1	1	1	0	0	0	0	0	0	0	0	0	20
130	131	2010	12	J Mam	0	1	0	0	2.308	1	0	0	1	1	1	0	0	0	0	0	0	0	0	0	0	38
131	132	2011	12	ProcB	0	0	1	0	5.683	1	0	0	1	1	1	0	0	0	0	0	0	0	0	0	0	26
132	133	2012	2	Evo	0	0	0	1	4.864	1	0	0	1	0	1	0	0	0	0	0	0	0	0	0	0	24
133	134	2011	3	Evo	0	0	0	1	4.864	1	0	0	0	0	0	0	0	0	0	0	0	0	0	0	1	35
134	135	2011	10	Biogeo	0	1	0	0	4.863	1	0	0	0	1	1	0	0	0	0	0	0	0	0	0	0	28
135	136	2012	3	PNAS	0	1	0	0	9.737	0	0	0	0	0	0	1	0	0	0	0	1	1	0	0	1	23
136	137	2010	9	BMC-EB	1	0	0	0	3.285	1	0	0	0	0	0	1	0	0	0	0	1	1	1	0	0	41
137	138	2011	3	Evo	0	0	0	1	4.864	1	0	0	0	1	1	0	0	0	0	0	0	0	0	0	0	35
138	139	2011	4	Vir Res	1	0	0	0	2.745	0	0	0	0	0	0	0	0	1	0	0	1	1	0	0	1	34
139	140	2010	8	BMC-EB	1	0	0	0	3.285	0	0	0	0	0	0	1	0	0	0	0	1	1	0	0	1	42
140	141	2010	11	Evo	0	0	1	0	4.864	0	0	0	1	1	1	1	0	0	0	0	0	0	0	0	0	39
141	142	2010	8	Aus Sys Bot	0	1	0	0	1.469	0	0	0	0	0	0	0	0	1	0	1	0	1	0	0	1	42
142	143	2010	12	Sys Ent	1	0	0	0	2.876	0	0	0	0	0	0	0	0	0	0	0	0	0	0	1	0	38
143	144	2012	10	P1	0	1	0	0	3.73	0	0	0	1	1	1	0	0	0	0	0	0	0	1	0	0	16
144	146	2012	8	Eco	1	0	0	0	5.175	1	0	0	0	0	0	0	0	0	0	0	0	0	0	0	1	18
145	147	2012	1	ProcB	0	0	1	0	5.683	1	0	0	0	0	1	0	0	0	0	0	0	0	0	0	0	25
146	148	2011	8	MolPE	1	0	0	0	4.066	0	0	0	0	0	0	1	0	0	0	0	1	1	0	1	0	30
147	149	2011	9	BMC-EB	1	0	0	0	3.285	0	0	0	0	0	0	1	0	0	0	0	0	0	0	0	0	29
148	150	2012	5	SysBio	0	0	0	1	12.169	0	0	0	1	1	1	0	0	0	0	0	0	0	0	0	0	21
149	151	2011	4	MolPE	1	0	0	0	4.066	0	0	0	0	0	0	0	1	0	0	1	0	1	1	0	0	34
150	152	2010	3	Mol Eco	0	0	1	0	6.275	0	0	0	0	1	1	0	0	0	0	0	0	0	0	0	0	47
151	153	2009	12	Evo	0	0	1	0	4.864	0	1	0	0	0	0	1	0	0	0	0	1	0	0	1	0	50
152	154	2011	9	Evo	0	0	0	1	4.864	0	0	0	0	0	0	1	0	0	0	0	0	0	0	1	0	29
153	155	2011	9	J Evo Bio	0	0	0	1	3.479	0	0	0	0	0	0	1	0	0	0	0	1	1	1	0	0	29
154	156	2012	11	P1	0	1	0	0	3.73	0	0	0	0	0	0	1	0	0	0	0	1	1	0	0	1	15
155	157	2011	4	MolPE	1	0	0	0	4.066	0	0	0	0	0	0	0	1	0	0	0	1	1	0	0	1	34
156	158	2012	11	BMC-PB	0	1	0	0	4.354	0	0	0	0	0	0	0	0	0	0	0	0	0	1	0	0	15
157	159	2009	11	MolPE	1	0	0	0	4.066	0	0	0	0	0	0	0	0	1	0	0	0	0	0	0	1	51
158	160	2012	8	P1	0	1	0	0	3.73	0	0	0	0	0	0	0	0	0	0	0	0	0	0	1	0	18
159	161	2012	12	J Evo Bio	0	0	0	1	3.479	1	0	0	0	0	0	0	0	0	0	0	0	0	0	1	0	14
160	162	2011	7	Biogeo	0	1	0	0	4.863	0	0	0	0	0	0	0	0	0	0	0	0	0	0	0	1	31
161	163	2012	7	Cladistics	0	1	0	0	5.043	0	0	0	0	0	0	1	0	0	0	0	1	1	0	0	1	19
162	164	2012	8	BMC-EB	1	0	0	0	3.285	0	0	0	0	0	0	0	0	0	0	0	0	0	0	0	1	18
163	165	2010	11	Mol Eco	0	0	1	0	6.275	0	0	0	0	1	1	0	0	0	0	0	0	0	0	0	0	39
164	166	2012	7	Biogeo	0	1	0	0	4.863	0	0	0	0	0	0	0	0	1	0	0	0	1	0	0	1	19
165	167	2012	5	Evo	0	0	0	1	4.864	0	0	0	0	1	1	0	0	0	0	0	0	0	0	0	0	21
166	168	2012	8	Evo	0	0	0	1	4.864	0	0	0	0	0	0	0	0	0	0	0	0	0	1	0	0	18
167	169	2012	6	Evo	0	0	0	1	4.864	0	0	0	0	1	1	0	0	0	0	0	0	0	0	0	0	20
168	170	2012	2	Hydrobiologia	1	0	0	0	1.985	0	0	0	0	0	0	0	0	1	0	1	1	1	0	0	1	24
169	171	2012	6	BMC-EB	1	0	0	0	3.285	0	0	0	1	1	1	0	0	0	0	0	0	0	0	0	0	20
170	172	2011	9	Plant Syst Evo	0	1	0	0	1.312	0	0	0	0	0	0	0	0	0	0	0	0	0	0	1	0	29
171	173	2011	6	Sys Ent	1	0	0	0	2.876	0	0	0	0	0	0	1	0	0	0	0	1	0	0	1	0	32
172	174	2012	9	Evo	0	0	0	1	4.864	0	0	0	1	0	1	0	0	0	0	0	0	0	0	0	0	17
173	175	2013	9	MolPE	1	0	0	0	4.066	0	0	0	0	0	0	0	1	0	0	0	1	1	0	1	0	5
174	176	2011	4	J Arid Env	1	0	0	0	1.772	0	0	0	0	0	0	0	0	0	0	0	0	0	1	0	0	34
175	177	2013	3	SysBio	0	0	0	1	12.169	1	0	0	0	1	1	0	0	0	0	0	0	0	0	0	0	11
176	178	2011	7	Mol Eco	0	0	0	1	6.275	1	0	0	0	1	1	0	0	0	0	0	0	0	0	0	0	31
177	179	2012	2	Evol Biol	0	1	0	0	2.386	0	0	0	0	1	1	0	0	0	0	0	0	0	0	0	0	24
178	180	2011	9	Sci	0	0	1	0	31.027	1	0	0	1	1	1	0	0	0	0	0	0	0	0	0	0	29
179	181	2007	12	ProcB	0	0	1	0	5.683	0	0	0	0	0	1	0	0	0	0	0	0	0	0	0	0	74
180	182	2010	1	ProcB	0	0	1	0	5.683	0	0	0	0	0	0	1	0	0	0	0	1	0	0	1	0	49
181	183	2009	10	Evo	0	0	1	0	4.864	0	0	0	0	0	0	0	0	0	0	0	0	0	0	0	1	52
182	184	2009	10	PNAS	0	1	0	0	9.737	0	0	0	0	0	0	1	0	0	0	0	1	1	0	0	1	52
183	185	2009	9	Evo	0	0	1	0	4.864	0	0	0	0	0	0	0	0	0	0	0	0	0	1	0	0	53
184	186	2012	3	Eco Let	1	0	0	0	17.949	0	0	0	0	0	0	1	0	0	0	0	1	1	1	0	0	23
185	187	2010	11	Biogeo	0	1	0	0	4.863	0	0	0	0	0	0	0	0	0	0	0	0	0	0	1	0	39
186	188	2009	9	MolPE	1	0	0	0	4.066	0	0	0	0	0	0	1	0	0	0	0	1	0	0	1	0	53
187	189	2008	4	MolPE	1	0	0	0	4.066	0	0	0	0	0	0	1	0	0	0	0	0	0	1	0	0	70
188	190	2009	8	Biogeo	0	1	0	0	4.863	0	0	0	0	0	0	1	0	0	0	1	1	1	0	0	1	54
189	191	2010	8	BMC-EB	1	0	0	0	3.285	0	0	0	0	0	0	0	1	0	0	0	0	0	0	1	0	42
190	192	2012	10	AmNat	0	0	0	1	4.552	0	0	0	1	0	1	0	0	0	0	0	0	0	0	0	0	16
191	193	2011	10	Bio J Lin Soc	0	1	0	0	2.413	0	0	0	0	0	0	0	0	0	0	0	0	0	0	1	0	28
192	194	2012	1	New Phyt	0	1	0	0	6.736	1	0	0	1	0	1	0	0	0	0	0	0	0	0	0	0	25
193	195	2011	9	MolPE	1	0	0	0	4.066	0	0	0	0	0	0	0	0	0	0	0	0	0	1	0	0	29
194	196	2011	12	J Mam Evo	1	0	0	0	2.63	0	0	0	0	0	0	0	0	0	0	0	0	0	1	0	0	26
195	197	2011	10	MolPE	1	0	0	0	4.066	0	0	0	0	0	0	0	0	0	0	0	0	0	0	0	1	28
196	198	2011	11	BMC-EB	1	0	0	0	3.285	1	0	0	0	0	0	0	0	1	0	0	1	1	0	0	1	27
197	199	2012	7	P1	0	1	0	0	3.73	0	0	0	0	0	0	0	1	0	0	1	1	1	1	0	0	19
198	200	2012	11	P1	0	1	0	0	3.73	0	0	0	0	0	0	0	0	0	0	0	0	0	0	0	1	15
199	201	2012	12	Biogeo	0	1	0	0	4.863	0	0	0	0	0	0	0	1	0	0	0	1	1	0	1	0	14
200	202	2011	6	P1	0	1	0	0	3.73	0	0	0	0	0	0	0	1	0	0	0	1	1	0	1	0	32
201	203	2012	11	P1	0	1	0	0	3.73	0	0	0	0	0	0	0	1	0	0	0	1	0	0	1	0	15
202	204	2013	1	P1	0	1	0	0	3.73	1	0	0	0	0	0	0	0	0	0	0	0	0	0	0	1	13
203	205	2011	5	PPEES	1	0	0	0	4.158	0	0	0	0	0	0	0	0	0	0	0	0	0	0	1	0	33
204	206	2013	3	MolPE	1	0	0	0	4.066	0	0	0	0	0	0	1	0	0	0	1	0	0	1	0	0	11
205	207	2013	1	BMC-EB	1	0	0	0	3.285	0	0	0	1	1	1	0	0	0	0	0	0	0	0	0	0	13
206	208	2008	8	Eco	1	0	0	0	5.175	0	0	0	0	0	0	1	0	0	0	0	1	0	0	1	0	66
207	209	2010	10	PNAS	0	1	0	0	9.737	0	0	0	0	0	0	0	0	0	0	0	0	0	0	1	0	40
208	210	2011	7	Evo	0	0	0	1	4.864	1	0	0	1	1	1	0	0	0	0	0	0	0	0	0	0	31
209	211	2009	7	ProcB	0	0	1	0	5.683	0	0	0	1	1	1	0	0	0	0	0	0	0	0	0	0	55
210	212	2010	12	J Evo Bio	0	0	1	0	3.479	0	0	0	0	0	0	0	0	0	1	0	1	1	0	0	1	38
211	213	2013	1	Biogeo	0	1	0	0	4.863	1	0	0	0	0	0	0	0	0	0	0	0	0	1	0	0	13
212	214	2012	5	ProcB	0	0	1	0	5.683	0	0	0	0	0	0	0	0	1	0	0	1	1	1	0	0	21
213	215	2012	2	Biogeo	0	1	0	0	4.863	0	0	0	0	0	0	0	0	0	0	0	0	0	0	1	0	24
214	216	2011	11	BMC-EB	1	0	0	0	3.285	0	0	0	0	1	1	0	0	0	0	0	0	0	0	0	0	27
215	217	2010	9	An Bot	0	1	0	0	3.449	0	0	0	0	0	0	0	0	0	0	0	0	0	1	0	0	41
216	218	2011	5	Plant Syst Evo	0	1	0	0	1.312	0	0	0	0	0	0	0	0	0	0	0	0	0	1	0	0	33
217	219	2012	12	MolPE	1	0	0	0	4.066	0	0	0	0	0	0	0	0	0	0	0	0	0	0	1	0	14
218	220	2012	10	Nature	0	1	0	0	38.597	1	0	0	1	0	1	0	0	0	0	0	0	0	0	0	0	16
219	221	2011	6	ProcB	0	0	1	0	5.683	0	0	0	0	0	0	0	0	0	1	0	1	1	0	0	1	32
220	222	2012	9	Biogeo	0	1	0	0	4.863	0	0	0	0	0	0	1	0	0	0	0	1	1	0	0	1	17
221	223	2013	4	Mol Eco	0	0	0	1	6.275	1	0	0	0	1	1	0	0	0	0	0	0	0	0	0	0	10
222	224	2012	5	AmNat	0	0	0	1	4.552	1	0	0	1	1	1	0	0	0	0	0	0	0	0	0	0	21
223	225	2013	10	MolPE	1	0	0	0	4.066	1	0	0	0	0	0	1	0	0	0	0	1	1	0	0	1	4
224	226	2013	4	PeerJ	0	0	0	0	0	0	0	1	0	1	1	0	0	0	0	0	0	0	0	0	0	10
225	227	2006	6	Evo	0	0	1	0	4.864	0	0	0	0	0	1	0	0	0	0	0	0	0	0	0	0	92
226	228	2010	4	SysBio	0	0	1	0	12.169	0	0	0	0	0	0	1	0	0	0	1	0	1	0	0	1	46
227	229	2013	8	SysBio	0	0	0	1	12.169	0	0	0	0	0	0	0	1	0	0	0	1	1	1	0	0	6
228	230	2013	8	SysBio	0	0	0	1	12.169	1	0	0	0	1	1	0	0	0	0	0	0	0	0	0	0	6
229	231	2008	8	Evo	0	0	1	0	4.864	0	0	0	0	0	1	0	0	0	0	0	0	0	0	0	0	66
